# Supplementary material for: Antimicrobial photodynamic therapy suppresses dental plaque formation in healthy adults: a randomized controlled clinical trial
Source: BMC Oral Health. 2014 Dec 15;14:152. doi: 10.1186/1472-6831-14-152 (PMC4289549; doi:10.1186/1472-6831-14-152)
Supplement: Supplementary file 1 — Additional file 1: CONSORT checklist items. (ZIP 12 KB) [file 12903_2014_483_MOESM1_ESM.zip]

Archive with 1 entries (1 files):
- 2043_1796151378137086_MOESM1_ESM.htm
